# Supplementary material for: From Imagination to Immersion: The Impact of Augmented Reality Instruction on Musical Emotion Processing: An fNIRS Hyperscanning Study
Source: Brain Sci. 2025 Dec 31;16(1):66. doi: 10.3390/brainsci16010066 (PMC12839031; doi:10.3390/brainsci16010066)
Supplement: Supplementary file 1 [file brainsci-16-00066-s001.zip]

Archive with 1 entries (1 files):
- brainsci-4068547-supplementary.pdf
